# Supplementary material for: Real-world outcomes and management trends in uncomplicated type B aortic dissection
Source: Interdiscip Cardiovasc Thorac Surg. 2025 Apr 11;40(4):ivaf089. doi: 10.1093/icvts/ivaf089 (PMC12022216; doi:10.1093/icvts/ivaf089)
Supplement: ivaf089_Supplementary_Data [file ivaf089_supplementary_data.zip]

Archive with 4 entries (3 files):
- ivaf089_Supplementary_Data/
- ivaf089_Supplementary_Data/FigS1.pdf
- ivaf089_Supplementary_Data/FigS2.pdf
- ivaf089_Supplementary_Data/Supplementary Materials.docx
